# Supplementary material for: ﻿Two new species and additional records of the genus Asiageodromicus Shavrin, 2024 from Xizang, southwest China (Coleoptera, Staphylinidae, Omaliinae)
Source: Zookeys. 2025 Jun 11;1241:83–91. doi: 10.3897/zookeys.1241.150872 (PMC12177511; doi:10.3897/zookeys.1241.150872)
Supplement: XML Treatment for Asiageodromicus dawai [file zookeys.1241.150872-treatment1.xml]

<!DOCTYPE tp:taxon-treatment
  PUBLIC "-//TaxonX//DTD Taxonomic Treatment Publishing DTD v0 20100105//EN" "tax-treatment-NSO.dtd">
<tp:taxon-treatment xmlns:tp="http://www.plazi.org/taxpub"><tp:treatment-meta><kwd-group><label>Taxon classification</label><kwd>
              <named-content content-type="kingdom">Animalia</named-content>
            </kwd><kwd>
              <named-content content-type="order">Coleoptera</named-content>
            </kwd><kwd>
              <named-content content-type="family">Staphylinidae</named-content>
            </kwd></kwd-group><mixed-citation publication-type="journal"><person-group><name><surname>Yang</surname><given-names>Yi</given-names></name><name><surname>Danzeng</surname><given-names>Nima</given-names></name><name><surname>Peng</surname><given-names>Zhong</given-names></name></person-group><article-title>﻿Two new species and additional records of the genus <italic><tp:taxon-name><tp:taxon-name-part taxon-name-part-type="genus" reg="Asiageodromicus">Asiageodromicus</tp:taxon-name-part></tp:taxon-name></italic> Shavrin, 2024 from Xizang, southwest China (<tp:taxon-name><tp:taxon-name-part taxon-name-part-type="order">Coleoptera</tp:taxon-name-part></tp:taxon-name>, <tp:taxon-name><tp:taxon-name-part taxon-name-part-type="family">Staphylinidae</tp:taxon-name-part></tp:taxon-name>, <tp:taxon-name><tp:taxon-name-part taxon-name-part-type="subfamily">Omaliinae</tp:taxon-name-part></tp:taxon-name>)</article-title><source>Zookeys</source><day>11</day><month>06</month><year>2025</year><volume>1241</volume><fpage>83</fpage><lpage>91</lpage><pub-id pub-id-type="doi">10.3897/zookeys.1241.150872</pub-id></mixed-citation></tp:treatment-meta><tp:nomenclature><label>﻿</label><tp:taxon-name>
            <object-id xmlns:xlink="http://www.w3.org/1999/xlink" content-type="arpha" xlink:type="simple">35BED532-F311-5C2D-8BD9-5E5D9C78DE1C</object-id>
            <tp:taxon-name-part taxon-name-part-type="genus" reg="Asiageodromicus">Asiageodromicus</tp:taxon-name-part>
            <tp:taxon-name-part taxon-name-part-type="species" reg="dawai">dawai</tp:taxon-name-part>
            <object-id xmlns:xlink="http://www.w3.org/1999/xlink" content-type="zoobank" xlink:type="simple">https://zoobank.org/57BEB2C5-64C7-4895-8397-4B5D082A645C</object-id>
          </tp:taxon-name><tp:taxon-authority>Yang &amp; Peng</tp:taxon-authority><tp:taxon-status xmlns:xlink="http://www.w3.org/1999/xlink" xlink:type="simple">sp. nov.</tp:taxon-status><xref ref-type="fig" rid="F1">Figs 1A</xref><xref ref-type="fig" rid="F2">, 2</xref><xref ref-type="fig" rid="F4">, 4–6</xref></tp:nomenclature><tp:treatment-sec sec-type="type material" id="SECID0ECHAC"><title>Type material.</title><p><bold><italic>Holotype</italic>.</bold> China – <bold>Xizang Prov.</bold> • ♂; glued on a card with two labels as follows: “China: Xizang Prov., Langkazi Co., Puma Yumco, <named-content xmlns:xlink="http://www.w3.org/1999/xlink" content-type="dwc:verbatimCoordinates" xlink:type="simple"><named-content content-type="geo-json" specific-use="{&#34;type&#34;:&#34;Point&#34;,&#34;coordinates&#34;:[90.450278,28.621389]}" id="NCID0ESHAC" xlink:type="simple">28°37'17"N, 90°27'01"E</named-content></named-content>, 5000 m, 02.VII.2021, Z. Peng, Z. Yin &amp; W. Zhang leg.” “HOLOTYPE: <italic><tp:taxon-name><tp:taxon-name-part taxon-name-part-type="genus" reg="Asiageodromicus">Asiageodromicus</tp:taxon-name-part><tp:taxon-name-part taxon-name-part-type="species" reg="dawai">dawai</tp:taxon-name-part></tp:taxon-name></italic> sp. nov., Yang &amp; Peng des. 2025” [red handwritten label]; <abbrev xmlns:xlink="http://www.w3.org/1999/xlink" content-type="institution" xlink:title="Insect Collection of Shanghai Normal University, Shanghai, China" id="ABBRID0ECIAC" xlink:type="simple">SNUC</abbrev>. <bold><italic>Paratypes</italic>.</bold> China – <bold>Xizang Prov.</bold> • 6 ♂♂, 37 ♀♀; glued on the cards, each card with two labels as follows: “China: Xizang Prov., Langkazi Co., Puma Yumco, <named-content xmlns:xlink="http://www.w3.org/1999/xlink" content-type="dwc:verbatimCoordinates" xlink:type="simple"><named-content content-type="geo-json" specific-use="{&#34;type&#34;:&#34;Point&#34;,&#34;coordinates&#34;:[90.450278,28.621389]}" id="NCID0EQIAC" xlink:type="simple">28°37'17"N, 90°27'01"E</named-content></named-content>, 5000 m, 02.VII.2021, Z. Peng, Z. Yin &amp; W. Zhang leg;” “PARATYPE: <italic><tp:taxon-name><tp:taxon-name-part taxon-name-part-type="genus" reg="Asiageodromicus">Asiageodromicus</tp:taxon-name-part><tp:taxon-name-part taxon-name-part-type="species" reg="dawai">dawai</tp:taxon-name-part></tp:taxon-name></italic> sp. nov., Yang &amp; Peng des. 2025” [yellow printed label]; <abbrev xmlns:xlink="http://www.w3.org/1999/xlink" content-type="institution" xlink:title="Insect Collection of Shanghai Normal University, Shanghai, China" id="ABBRID0EAJAC" xlink:type="simple">SNUC</abbrev>.</p></tp:treatment-sec><tp:treatment-sec sec-type="description" id="SECID0EFJAC"><title>Description.</title><p>Measurements (in mm) and ratios: <abbrev xmlns:xlink="http://www.w3.org/1999/xlink" xlink:title="total body length" id="ABBRID0ELJAC" xlink:type="simple">BL</abbrev>: 5.17–6.22; <abbrev xmlns:xlink="http://www.w3.org/1999/xlink" xlink:title="length of forebody" id="ABBRID0EPJAC" xlink:type="simple">FL</abbrev>: 3.84–4.09; <abbrev xmlns:xlink="http://www.w3.org/1999/xlink" xlink:title="maximum width of head including eyes" id="ABBRID0ETJAC" xlink:type="simple">HW</abbrev>: 0.89–1.07; <abbrev xmlns:xlink="http://www.w3.org/1999/xlink" xlink:title="length of head" id="ABBRID0EXJAC" xlink:type="simple">HL</abbrev>: 0.52–0.65; <abbrev xmlns:xlink="http://www.w3.org/1999/xlink" xlink:title="ocular length" id="ABBRID0E2JAC" xlink:type="simple">OL</abbrev>: 0.22–0.33; <abbrev xmlns:xlink="http://www.w3.org/1999/xlink" xlink:title="length of temple" id="ABBRID0E6JAC" xlink:type="simple">LT</abbrev>: 0.09–0.15; <abbrev xmlns:xlink="http://www.w3.org/1999/xlink" xlink:title="length of antenna" id="ABBRID0EDKAC" xlink:type="simple">AL</abbrev>: 2.61–3.13; <abbrev xmlns:xlink="http://www.w3.org/1999/xlink" xlink:title="length of pronotum" id="ABBRID0EHKAC" xlink:type="simple">PL</abbrev>: 0.74–0.91; <abbrev xmlns:xlink="http://www.w3.org/1999/xlink" xlink:title="maximum width of pronotum" id="ABBRID0ELKAC" xlink:type="simple">PWmax</abbrev>: 1.20–1.33; <abbrev xmlns:xlink="http://www.w3.org/1999/xlink" xlink:title="minimum width of pronotum" id="ABBRID0EPKAC" xlink:type="simple">PWmin</abbrev>: 1.04–1.22; <abbrev xmlns:xlink="http://www.w3.org/1999/xlink" xlink:title="sutural length of elytra" id="ABBRID0ETKAC" xlink:type="simple">ESL</abbrev>: 1.39–1.70; <abbrev xmlns:xlink="http://www.w3.org/1999/xlink" xlink:title="maximum width of elytra" id="ABBRID0EXKAC" xlink:type="simple">EW</abbrev>: 1.87–2.12; <abbrev xmlns:xlink="http://www.w3.org/1999/xlink" xlink:title="length of metatibia" id="ABBRID0E2KAC" xlink:type="simple">MTbL</abbrev>: 0.99–1.11; <abbrev xmlns:xlink="http://www.w3.org/1999/xlink" xlink:title="length of metatarsus" id="ABBRID0E6KAC" xlink:type="simple">MTrL</abbrev>: 0.30–0.43; <abbrev xmlns:xlink="http://www.w3.org/1999/xlink" xlink:title="maximum width of abdomen" id="ABBRID0EDLAC" xlink:type="simple">AW</abbrev>: 1.80–2.10; <abbrev xmlns:xlink="http://www.w3.org/1999/xlink" xlink:title="length of aedeagus" id="ABBRID0EHLAC" xlink:type="simple">AedL</abbrev>: 1.23–1.27.</p><p>Habitus as in Fig. <xref ref-type="fig" rid="F1">1A</xref>. Body blackish-brown, with paler, reddish-brown elytra and apical abdominal tergites; legs brown; mouthparts, antennae, and tarsi light brown. Head with fine microsculpture; neck with distinct large isodiametric sculpture; pronotum with distinct isodiametric microreticulation; elytra and scutellum without microsculpture; abdominal tergites with dense and distinct isodiametric microsculpture.</p><fig id="F1" position="float" orientation="portrait"><object-id xmlns:xlink="http://www.w3.org/1999/xlink" content-type="doi" xlink:type="simple">10.3897/zookeys.1241.150872.figure1</object-id><object-id xmlns:xlink="http://www.w3.org/1999/xlink" content-type="arpha" xlink:type="simple">AF86C0BA-1F10-582B-9C46-D704DA2801B1</object-id><label>Figure 1.</label><caption><p>Habitus <bold>A</bold><italic><tp:taxon-name><tp:taxon-name-part taxon-name-part-type="genus" reg="Asiageodromicus">Asiageodromicus</tp:taxon-name-part><tp:taxon-name-part taxon-name-part-type="species" reg="dawai">dawai</tp:taxon-name-part></tp:taxon-name></italic> sp. nov. <bold>B</bold><italic><tp:taxon-name><tp:taxon-name-part taxon-name-part-type="genus" reg="Asiageodromicus">Asiageodromicus</tp:taxon-name-part><tp:taxon-name-part taxon-name-part-type="species" reg="zhangi">zhangi</tp:taxon-name-part></tp:taxon-name></italic> sp. nov. Scale bars: 1.0 mm.</p></caption><graphic xmlns:xlink="http://www.w3.org/1999/xlink" xlink:href="zookeys-1241-083_article-150872__-g001.jpg" position="float" orientation="portrait" xlink:type="simple" id="oo_1350129.jpg"><uri content-type="original_file" xlink:type="simple">https://binary.pensoft.net/fig/1350129</uri></graphic></fig><p>Head transverse, convex between anteromedian depression and in portions between ocelli and eyes; frontal portion with relatively deep and wide anteromedian depression, distinctly narrowed basad to level of anterior margins of eyes; interocellar depression moderately deep, slightly narrowing basad, separated from infraorbital ridges by fine and long convergent grooves in front of ocelli; temples convex, less than half as long as eyes. Eyes moderately large, strongly convex. Ocelli small, distance between ocelli about 1.3–2.0 times as long as distance between ocellus and posterior margin of eye. Punctation irregular and fine, indistinct in apical portion, more distinct and denser on infraorbital ridges. Neck with indistinct and irregular fine punctures. Preapical segment of maxillary palp about 0.8 times as long as preceding segment, markedly widened apicad; apical palpomere about 0.7 times as long as preapical segment, widest in basal portion, gradually narrowing apically. Antennae moderately long, exceeding apical third of elytra when reclined; lengths × widths of antennomeres (holotype): 1: 0.26 × 0.11; 2: 0.17 × 0.09; 3: 0.26 × 0.09; 4: 0.24 × 0.07; 5: 0.24 × 0.09; 6–7: 0.54 × 0.11; 8–9: 0.52 × 0.14; 10: 0.24 × 0.13; 11: 0.35 × 0.09.</p><p>Pronotum slightly convex, transverse, widest in anterior third, narrower posteriad than anteriad, with anterior angles rounded and indistinctly protruding; narrow basal part of pronotum with straight lateral margins and with obtuse posterior angles; median portion without impressions. Punctation dense, markedly larger, deeper, and coarser than that in head, finer and sparser in middle.</p><p>Elytra slightly convex, slightly wider than long, widened posteriad. Punctation as that in pronotum or slightly shallower, markedly finer and denser on prescutellar portion. Scutellum with fine, irregular punctures.</p><p>Abdomen slightly broader or about as wide as elytra, convex, with two large, transverse tomentose spots in the middle of tergite IV. Punctation distinct, very dense and fine.</p><p><bold>Male.</bold> Protarsomeres 1–4 markedly wide. Apical margin of abdominal tergite VIII (Fig. <xref ref-type="fig" rid="F2">2C</xref>) nearly truncate; apical margin of abdominal sternite VIII (Fig. <xref ref-type="fig" rid="F2">2D</xref>) broadly concave. Aedeagus (Fig. <xref ref-type="fig" rid="F2">2E–G</xref>) with small basal portion rotated inside abdomen in lateral position (90°, when viewed dorsally); long median lobe, gradually narrowed toward apex; parameres narrow, slightly curved in apical portion, extending beyond apex of median lobe, each bearing two long and two short apical setae; internal sac weakly sclerotized, with very long flagellum coiled in basal part of aedeagus.</p><fig id="F2" position="float" orientation="portrait"><object-id xmlns:xlink="http://www.w3.org/1999/xlink" content-type="doi" xlink:type="simple">10.3897/zookeys.1241.150872.figure2</object-id><object-id xmlns:xlink="http://www.w3.org/1999/xlink" content-type="arpha" xlink:type="simple">A86A1FAA-2E09-55E2-9BF6-655363D3E197</object-id><label>Figure 2.</label><caption><p><italic><tp:taxon-name><tp:taxon-name-part taxon-name-part-type="genus" reg="Asiageodromicus">Asiageodromicus</tp:taxon-name-part><tp:taxon-name-part taxon-name-part-type="species" reg="dawai">dawai</tp:taxon-name-part></tp:taxon-name></italic> sp. nov. <bold>A</bold> female tergite VIII <bold>B</bold> female sternite VIII <bold>C</bold> tergite VIII <bold>D</bold> male sternite VIII <bold>E</bold> aedeagus in ventral view <bold>F</bold> aedeagus in lateral view <bold>G</bold> aedeagus in dorsal view. Scale bars: 0.2 mm.</p></caption><graphic xmlns:xlink="http://www.w3.org/1999/xlink" xlink:href="zookeys-1241-083_article-150872__-g002.jpg" position="float" orientation="portrait" xlink:type="simple" id="oo_1350130.jpg"><uri content-type="original_file" xlink:type="simple">https://binary.pensoft.net/fig/1350130</uri></graphic></fig><p><bold>Female.</bold> Protarsomeres 1–4 narrow. Apical margins of abdominal tergite VIII and sternite VIII truncate.</p></tp:treatment-sec><tp:treatment-sec sec-type="distribution" id="SECID0EWOAC"><title>Distribution and biological notes.</title><p>The type locality is situated to the south of Langkazi, southern Xizang. The specimens were collected at an elevation of 5000 m by sifting mixed leaf litter and sand or from under stones near Pumuyongcuo Lake (Figs <xref ref-type="fig" rid="F4">4–6</xref>).</p></tp:treatment-sec><tp:treatment-sec sec-type="etymology" id="SECID0EAPAC"><title>Etymology.</title><p>This species is dedicated to Mr Dawa, who supported us on our field trips.</p></tp:treatment-sec><tp:treatment-sec sec-type="comparisons" id="SECID0EFPAC"><title>Comparative notes.</title><p>Based on the similar external and sexual characters, particularly the similar structure of the aedeagus, <italic><tp:taxon-name><tp:taxon-name-part taxon-name-part-type="genus" reg="Asiageodromicus">A.</tp:taxon-name-part><tp:taxon-name-part taxon-name-part-type="species" reg="dawai">dawai</tp:taxon-name-part></tp:taxon-name></italic> is most similar to <italic><tp:taxon-name><tp:taxon-name-part taxon-name-part-type="genus" reg="Asiageodromicus">A.</tp:taxon-name-part><tp:taxon-name-part taxon-name-part-type="species" reg="amplissimus">amplissimus</tp:taxon-name-part></tp:taxon-name></italic> Shavrin, 2019. Externally, <italic><tp:taxon-name><tp:taxon-name-part taxon-name-part-type="genus" reg="Asiageodromicus">A.</tp:taxon-name-part><tp:taxon-name-part taxon-name-part-type="species" reg="dawai">dawai</tp:taxon-name-part></tp:taxon-name></italic> differs from <italic><tp:taxon-name><tp:taxon-name-part taxon-name-part-type="genus" reg="Asiageodromicus">A.</tp:taxon-name-part><tp:taxon-name-part taxon-name-part-type="species" reg="amplissimus">amplissimus</tp:taxon-name-part></tp:taxon-name></italic> by the somewhat smaller body size, shorter antenna and elytra, with less dense punctation of pronotum and smaller tomentose spots in the middle of tergite IV. For illustrations of <italic><tp:taxon-name><tp:taxon-name-part taxon-name-part-type="genus" reg="Asiageodromicus">A.</tp:taxon-name-part><tp:taxon-name-part taxon-name-part-type="species" reg="amplissimus">amplissimus</tp:taxon-name-part></tp:taxon-name></italic> see <xref ref-type="bibr" rid="B2">Shavrin (2019</xref>: figs 2, 8–9).</p></tp:treatment-sec><tp:treatment-sec><!--Section generated to contain objects referenced in tp:taxon-treatment.--><fig id="F4" position="float" orientation="portrait"><object-id xmlns:xlink="http://www.w3.org/1999/xlink" content-type="doi" xlink:type="simple">10.3897/zookeys.1241.150872.figures4-7</object-id><object-id xmlns:xlink="http://www.w3.org/1999/xlink" content-type="arpha" xlink:type="simple">C99F5027-3CC2-574C-8E81-6B405885851E</object-id><label>Figures 4–7.</label><caption><p>Collection and habitat of <italic><tp:taxon-name><tp:taxon-name-part taxon-name-part-type="genus" reg="Asiageodromicus">Asiageodromicus</tp:taxon-name-part><tp:taxon-name-part taxon-name-part-type="species" reg="zhangi">zhangi</tp:taxon-name-part></tp:taxon-name></italic> sp. nov. <bold>4</bold> habitat of <italic><tp:taxon-name><tp:taxon-name-part taxon-name-part-type="genus" reg="Asiageodromicus">A.</tp:taxon-name-part><tp:taxon-name-part taxon-name-part-type="species" reg="dawai">dawai</tp:taxon-name-part></tp:taxon-name></italic> (Pumuyongcuo Lake) <bold>5</bold> Wen-Xuan Zhang (right) and Zhong Peng (left) collecting <italic><tp:taxon-name><tp:taxon-name-part taxon-name-part-type="genus" reg="Asiageodromicus">A.</tp:taxon-name-part><tp:taxon-name-part taxon-name-part-type="species" reg="dawai">dawai</tp:taxon-name-part></tp:taxon-name></italic><bold>6</bold><italic><tp:taxon-name><tp:taxon-name-part taxon-name-part-type="genus" reg="Asiageodromicus">A.</tp:taxon-name-part><tp:taxon-name-part taxon-name-part-type="species" reg="dawai">dawai</tp:taxon-name-part></tp:taxon-name></italic> was found walking under the stone <bold>7</bold> habitat of <italic><tp:taxon-name><tp:taxon-name-part taxon-name-part-type="genus" reg="Asiageodromicus">A.</tp:taxon-name-part><tp:taxon-name-part taxon-name-part-type="species" reg="zhangi">zhangi</tp:taxon-name-part></tp:taxon-name></italic> (Lebu Valley).</p></caption><graphic xmlns:xlink="http://www.w3.org/1999/xlink" xlink:href="zookeys-1241-083_article-150872__-g004.jpg" position="float" orientation="portrait" xlink:type="simple" id="oo_1350132.jpg"><uri content-type="original_file" xlink:type="simple">https://binary.pensoft.net/fig/1350132</uri></graphic></fig></tp:treatment-sec><ref-list><ref id="B2"><mixed-citation xmlns:xlink="http://www.w3.org/1999/xlink" xlink:type="simple"><person-group><name name-style="western"><surname>Shavrin</surname><given-names>AV</given-names></name></person-group> (<year>2019</year>) <article-title>The <italic>crassipalpis</italic> species group of the genus <italic><tp:taxon-name><tp:taxon-name-part taxon-name-part-type="genus">Geodromicus</tp:taxon-name-part></tp:taxon-name></italic> Redtenbacher, 1857 (<tp:taxon-name><tp:taxon-name-part taxon-name-part-type="order">Coleoptera</tp:taxon-name-part></tp:taxon-name>: <tp:taxon-name><tp:taxon-name-part taxon-name-part-type="family">Staphylinidae</tp:taxon-name-part></tp:taxon-name>: <tp:taxon-name><tp:taxon-name-part taxon-name-part-type="subfamily">Omaliinae</tp:taxon-name-part></tp:taxon-name>: <tp:taxon-name><tp:taxon-name-part taxon-name-part-type="tribe">Anthophagini</tp:taxon-name-part></tp:taxon-name>).</article-title><source>Zootaxa</source><volume>4686</volume>(<issue>4</issue>): <fpage>571</fpage>–<lpage>580</lpage>. <ext-link xlink:href="10.11646/zootaxa.4686.4.6" ext-link-type="doi" xlink:type="simple">https://doi.org/10.11646/zootaxa.4686.4.6</ext-link></mixed-citation></ref></ref-list></tp:taxon-treatment>
