# Supplementary material for: ﻿Two new species and additional records of the genus Asiageodromicus Shavrin, 2024 from Xizang, southwest China (Coleoptera, Staphylinidae, Omaliinae)
Source: Zookeys. 2025 Jun 11;1241:83–91. doi: 10.3897/zookeys.1241.150872 (PMC12177511; doi:10.3897/zookeys.1241.150872)
Supplement: XML Treatment for Asiageodromicus zhangi [file zookeys.1241.150872-treatment2.xml]

<!DOCTYPE tp:taxon-treatment
  PUBLIC "-//TaxonX//DTD Taxonomic Treatment Publishing DTD v0 20100105//EN" "tax-treatment-NSO.dtd">
<tp:taxon-treatment xmlns:tp="http://www.plazi.org/taxpub"><tp:treatment-meta><kwd-group><label>Taxon classification</label><kwd>
              <named-content content-type="kingdom">Animalia</named-content>
            </kwd><kwd>
              <named-content content-type="order">Coleoptera</named-content>
            </kwd><kwd>
              <named-content content-type="family">Staphylinidae</named-content>
            </kwd></kwd-group><mixed-citation publication-type="journal"><person-group><name><surname>Yang</surname><given-names>Yi</given-names></name><name><surname>Danzeng</surname><given-names>Nima</given-names></name><name><surname>Peng</surname><given-names>Zhong</given-names></name></person-group><article-title>﻿Two new species and additional records of the genus <italic><tp:taxon-name><tp:taxon-name-part taxon-name-part-type="genus" reg="Asiageodromicus">Asiageodromicus</tp:taxon-name-part></tp:taxon-name></italic> Shavrin, 2024 from Xizang, southwest China (<tp:taxon-name><tp:taxon-name-part taxon-name-part-type="order">Coleoptera</tp:taxon-name-part></tp:taxon-name>, <tp:taxon-name><tp:taxon-name-part taxon-name-part-type="family">Staphylinidae</tp:taxon-name-part></tp:taxon-name>, <tp:taxon-name><tp:taxon-name-part taxon-name-part-type="subfamily">Omaliinae</tp:taxon-name-part></tp:taxon-name>)</article-title><source>Zookeys</source><day>11</day><month>06</month><year>2025</year><volume>1241</volume><fpage>83</fpage><lpage>91</lpage><pub-id pub-id-type="doi">10.3897/zookeys.1241.150872</pub-id></mixed-citation></tp:treatment-meta><tp:nomenclature><label>﻿</label><tp:taxon-name>
            <object-id xmlns:xlink="http://www.w3.org/1999/xlink" content-type="arpha" xlink:type="simple">6A56F59C-493C-5DF4-BB10-4991737F2B25</object-id>
            <tp:taxon-name-part taxon-name-part-type="genus" reg="Asiageodromicus">Asiageodromicus</tp:taxon-name-part>
            <tp:taxon-name-part taxon-name-part-type="species" reg="zhangi">zhangi</tp:taxon-name-part>
            <object-id xmlns:xlink="http://www.w3.org/1999/xlink" content-type="zoobank" xlink:type="simple">https://zoobank.org/E880196B-E2D2-4CEE-A6BD-DBA7D5693736</object-id>
          </tp:taxon-name><tp:taxon-authority>Yang &amp; Peng</tp:taxon-authority><tp:taxon-status xmlns:xlink="http://www.w3.org/1999/xlink" xlink:type="simple">sp. nov.</tp:taxon-status><xref ref-type="fig" rid="F1">Figs 1B</xref><xref ref-type="fig" rid="F3">, 3</xref><xref ref-type="fig" rid="F4">, 7</xref></tp:nomenclature><tp:treatment-sec sec-type="type material" id="SECID0E4CAE"><title>Type material.</title><p><bold><italic>Holotype</italic>.</bold> China – <bold>Xizang Prov.</bold> • ♂; glued on a card with two labels as follows: “China: Xizang Prov., Cuona County, Lebu Valley, <named-content xmlns:xlink="http://www.w3.org/1999/xlink" content-type="dwc:verbatimCoordinates" xlink:type="simple"><named-content content-type="geo-json" specific-use="{&#34;type&#34;:&#34;Point&#34;,&#34;coordinates&#34;:[91.854444,27.920278]}" id="NCID0ENDAE" xlink:type="simple">27°55'13"N, 91°51'16"E</named-content></named-content>, 3650–4050 m, 05.VII.2021, Peng, Yin &amp; Zhang leg.” “HOLOTYPE: <italic><tp:taxon-name><tp:taxon-name-part taxon-name-part-type="genus" reg="Asiageodromicus">Asiageodromicus</tp:taxon-name-part><tp:taxon-name-part taxon-name-part-type="species" reg="zhangi">zhangi</tp:taxon-name-part></tp:taxon-name></italic> sp. nov., Yang &amp; Peng des. 2025” [red handwritten label]; <abbrev xmlns:xlink="http://www.w3.org/1999/xlink" content-type="institution" xlink:title="Insect Collection of Shanghai Normal University, Shanghai, China" id="ABBRID0E4DAE" xlink:type="simple">SNUC</abbrev>. <bold><italic>Paratypes</italic>.</bold> China – <bold>Xizang Prov.</bold> • 3 ♂♂, 3 ♀♀; glued on the cards, each card with two labels as follows: “China: Xizang Prov., Cuona County, Lebu Valley, alt. <named-content xmlns:xlink="http://www.w3.org/1999/xlink" content-type="dwc:verbatimCoordinates" xlink:type="simple"><named-content content-type="geo-json" specific-use="{&#34;type&#34;:&#34;Point&#34;,&#34;coordinates&#34;:[91.854444,27.920278]}" id="NCID0ELEAE" xlink:type="simple">27°55'13"N, 91°51'16"E</named-content></named-content>, 3650–4050 m, 05.VII.2021, Peng, Yin &amp; Zhang leg;” “PARATYPE: <italic><tp:taxon-name><tp:taxon-name-part taxon-name-part-type="genus" reg="Asiageodromicus">Asiageodromicus</tp:taxon-name-part><tp:taxon-name-part taxon-name-part-type="species" reg="zhangi">zhangi</tp:taxon-name-part></tp:taxon-name></italic> sp. nov., Yang &amp; Peng des. 2025” [yellow printed label]; <abbrev xmlns:xlink="http://www.w3.org/1999/xlink" content-type="institution" xlink:title="Insect Collection of Shanghai Normal University, Shanghai, China" id="ABBRID0E2EAE" xlink:type="simple">SNUC</abbrev>.</p></tp:treatment-sec><tp:treatment-sec sec-type="description" id="SECID0EAFAE"><title>Description.</title><p>Measurements (in mm) and ratios: <abbrev xmlns:xlink="http://www.w3.org/1999/xlink" xlink:title="total body length" id="ABBRID0EGFAE" xlink:type="simple">BL</abbrev>: 5.55–7.10; <abbrev xmlns:xlink="http://www.w3.org/1999/xlink" xlink:title="length of forebody" id="ABBRID0EKFAE" xlink:type="simple">FL</abbrev>: 4.03–4.54; <abbrev xmlns:xlink="http://www.w3.org/1999/xlink" xlink:title="maximum width of head including eyes" id="ABBRID0EOFAE" xlink:type="simple">HW</abbrev>: 1.13–1.20; <abbrev xmlns:xlink="http://www.w3.org/1999/xlink" xlink:title="length of head" id="ABBRID0ESFAE" xlink:type="simple">HL</abbrev>: 0.63–0.73; <abbrev xmlns:xlink="http://www.w3.org/1999/xlink" xlink:title="ocular length" id="ABBRID0EWFAE" xlink:type="simple">OL</abbrev>: 0.23–0.30; <abbrev xmlns:xlink="http://www.w3.org/1999/xlink" xlink:title="length of temple" id="ABBRID0E1FAE" xlink:type="simple">LT</abbrev>: 0.13–0.18; <abbrev xmlns:xlink="http://www.w3.org/1999/xlink" xlink:title="length of antenna" id="ABBRID0E5FAE" xlink:type="simple">AL</abbrev>: 3.30–3.55; <abbrev xmlns:xlink="http://www.w3.org/1999/xlink" xlink:title="length of pronotum" id="ABBRID0ECGAE" xlink:type="simple">PL</abbrev>: 0.95–1.05; <abbrev xmlns:xlink="http://www.w3.org/1999/xlink" xlink:title="maximum width of pronotum" id="ABBRID0EGGAE" xlink:type="simple">PWmax</abbrev>: 1.43–1.58; <abbrev xmlns:xlink="http://www.w3.org/1999/xlink" xlink:title="minimum width of pronotum" id="ABBRID0EKGAE" xlink:type="simple">PWmin</abbrev>: 1.23–1.40; <abbrev xmlns:xlink="http://www.w3.org/1999/xlink" xlink:title="sutural length of elytra" id="ABBRID0EOGAE" xlink:type="simple">ESL</abbrev>: 1.45–1.70; <abbrev xmlns:xlink="http://www.w3.org/1999/xlink" xlink:title="maximum width of elytra" id="ABBRID0ESGAE" xlink:type="simple">EW</abbrev>: 2.13–2.38; <abbrev xmlns:xlink="http://www.w3.org/1999/xlink" xlink:title="length of metatibia" id="ABBRID0EWGAE" xlink:type="simple">MTbL</abbrev>: 1.23–1.28; <abbrev xmlns:xlink="http://www.w3.org/1999/xlink" xlink:title="length of metatarsus" id="ABBRID0E1GAE" xlink:type="simple">MTrL</abbrev>: 0.28–0.38; <abbrev xmlns:xlink="http://www.w3.org/1999/xlink" xlink:title="maximum width of abdomen" id="ABBRID0E5GAE" xlink:type="simple">AW</abbrev>: 2.15–2.50; <abbrev xmlns:xlink="http://www.w3.org/1999/xlink" xlink:title="length of aedeagus" id="ABBRID0ECHAE" xlink:type="simple">AedL</abbrev>: 1.35–1.37.</p><p>Habitus as in Fig. <xref ref-type="fig" rid="F1">1B</xref>. Body blackish-brown, with slightly paler elytra; legs reddish-brown; mouthparts and antennae light brown. Head with fine microsculpture; neck with distinct isodiametric sculpture; pronotum with distinct isodiametric microreticulation; elytra and scutellum without microsculpture; abdominal tergites with dense and fine isodiametric microreticulation.</p><p>Head transverse, convex between anteromedian depression and in portions between ocelli and eyes; frontal portion with slightly elevated supra-antennal protuberance, with two relatively deep and round median depression, distinctly narrowed basad to level of anterior margins of eyes; interocellar depression relatively deep, unseparated, slightly narrowing basad; temples convex, less than half as long as eyes. Eyes moderately large, strongly convex. Ocelli small, distance between ocelli about 1.1–1.6 times as long as distance between ocellus and posterior margin of eye. Punctation irregular and fine, distinct in apical portion. Neck with indistinct and regular fine punctures. Preapical segment of maxillary palp about 0.9 times as long as preceding segment, markedly widened apicad; apical palpomere about 0.8 times as long as preapical segment, widest in basal portion, gradually narrowing apically. Antennae moderately long, exceeding apical third of elytra when reclined; lengths × widths of antennomeres (holotype): 1: 0.35 × 0.15; 2: 0.28 × 0.10; 3: 0.28 × 0.10; 4: 0.30 × 0.10; 5: 0.28 × 0.10; 6–7: 0.60 × 0.13; 8–9: 0.63 × 0.10; 10: 0.28 × 0.16; 11: 0.45 × 0.16.</p><p>Pronotum slightly convex, transverse, widest in anterior twice, narrower posteriad than anteriad, with anterior angles rounded and indistinctly protruding; narrow basal part of pronotum with straight lateral margins and with obtuse posterior angles; median portion without impressions. Punctation dense, markedly smaller, shallow, and coarser than that in head, finer and sparser in middle.</p><p>Elytra slightly convex, slightly wider than long, slightly widened posteriad. Punctation markedly deeper, coarser and denser on prescutellar portion. Scutellum with fine, irregular punctures.</p><p>Abdomen broader than elytra, convex, with two medium-sized, transverse tomentose spots in the middle of tergite IV. Punctation distinct, very dense and fine.</p><p><bold>Male.</bold> Protarsomeres 1–4 markedly wide. Apical margins of abdominal tergite VIII (Fig. <xref ref-type="fig" rid="F3">3C</xref>) weakly concave; apical margins of abdominal sternite VIII (Fig. <xref ref-type="fig" rid="F3">3D</xref>) broadly concave. Aedeagus (Fig. <xref ref-type="fig" rid="F3">3E–G</xref>) with moderately large basal portion; relatively wide and long median lobe, gradually narrowed toward apex; parameres narrow, curved in apical portion, almost reaching apex of median lobe, each bearing three long and one short apical setae; internal sac sclerotized, with very long flagellum coiled in basal part of aedeagus.</p><fig id="F3" position="float" orientation="portrait"><object-id xmlns:xlink="http://www.w3.org/1999/xlink" content-type="doi" xlink:type="simple">10.3897/zookeys.1241.150872.figure3</object-id><object-id xmlns:xlink="http://www.w3.org/1999/xlink" content-type="arpha" xlink:type="simple">80039607-D1A9-59AF-A1DF-F49A751E2761</object-id><label>Figure 3.</label><caption><p><italic><tp:taxon-name><tp:taxon-name-part taxon-name-part-type="genus" reg="Asiageodromicus">Asiageodromicus</tp:taxon-name-part><tp:taxon-name-part taxon-name-part-type="species" reg="zhangi">zhangi</tp:taxon-name-part></tp:taxon-name></italic> sp. nov. <bold>A</bold> female tergite VIII <bold>B</bold> female sternite VIII <bold>C</bold> tergite VIII <bold>D</bold> male sternite VIII <bold>E</bold> aedeagus in ventral view <bold>F</bold> aedeagus in lateral view <bold>G</bold> aedeagus in dorsal view. Scale bars: 0.2 mm.</p></caption><graphic xmlns:xlink="http://www.w3.org/1999/xlink" xlink:href="zookeys-1241-083_article-150872__-g003.jpg" position="float" orientation="portrait" xlink:type="simple" id="oo_1350131.jpg"><uri content-type="original_file" xlink:type="simple">https://binary.pensoft.net/fig/1350131</uri></graphic></fig><p><bold>Female.</bold> Protarsomeres 1–4 narrow. Apical margins of abdominal tergite VIII truncate; Apical margins of abdominal sternite VIII slightly convex.</p></tp:treatment-sec><tp:treatment-sec sec-type="distribution" id="SECID0EKJAE"><title>Distribution and biological notes.</title><p>The type locality is situated to the southwest of Cuona, southern Xizang. The specimens were collected at elevations from 3650 to 4050 m by sifting moss and litter near banks of streams (Fig. <xref ref-type="fig" rid="F4">7</xref>).</p><fig id="F4" position="float" orientation="portrait"><object-id xmlns:xlink="http://www.w3.org/1999/xlink" content-type="doi" xlink:type="simple">10.3897/zookeys.1241.150872.figures4-7</object-id><object-id xmlns:xlink="http://www.w3.org/1999/xlink" content-type="arpha" xlink:type="simple">C99F5027-3CC2-574C-8E81-6B405885851E</object-id><label>Figures 4–7.</label><caption><p>Collection and habitat of <italic><tp:taxon-name><tp:taxon-name-part taxon-name-part-type="genus" reg="Asiageodromicus">Asiageodromicus</tp:taxon-name-part><tp:taxon-name-part taxon-name-part-type="species" reg="zhangi">zhangi</tp:taxon-name-part></tp:taxon-name></italic> sp. nov. <bold>4</bold> habitat of <italic><tp:taxon-name><tp:taxon-name-part taxon-name-part-type="genus" reg="Asiageodromicus">A.</tp:taxon-name-part><tp:taxon-name-part taxon-name-part-type="species" reg="dawai">dawai</tp:taxon-name-part></tp:taxon-name></italic> (Pumuyongcuo Lake) <bold>5</bold> Wen-Xuan Zhang (right) and Zhong Peng (left) collecting <italic><tp:taxon-name><tp:taxon-name-part taxon-name-part-type="genus" reg="Asiageodromicus">A.</tp:taxon-name-part><tp:taxon-name-part taxon-name-part-type="species" reg="dawai">dawai</tp:taxon-name-part></tp:taxon-name></italic><bold>6</bold><italic><tp:taxon-name><tp:taxon-name-part taxon-name-part-type="genus" reg="Asiageodromicus">A.</tp:taxon-name-part><tp:taxon-name-part taxon-name-part-type="species" reg="dawai">dawai</tp:taxon-name-part></tp:taxon-name></italic> was found walking under the stone <bold>7</bold> habitat of <italic><tp:taxon-name><tp:taxon-name-part taxon-name-part-type="genus" reg="Asiageodromicus">A.</tp:taxon-name-part><tp:taxon-name-part taxon-name-part-type="species" reg="zhangi">zhangi</tp:taxon-name-part></tp:taxon-name></italic> (Lebu Valley).</p></caption><graphic xmlns:xlink="http://www.w3.org/1999/xlink" xlink:href="zookeys-1241-083_article-150872__-g004.jpg" position="float" orientation="portrait" xlink:type="simple" id="oo_1350132.jpg"><uri content-type="original_file" xlink:type="simple">https://binary.pensoft.net/fig/1350132</uri></graphic></fig></tp:treatment-sec><tp:treatment-sec sec-type="etymology" id="SECID0EAMAE"><title>Etymology.</title><p>The species is dedicated to Mr Wen-Xuan Zhang, who is one of the collectors of the type specimens.</p></tp:treatment-sec><tp:treatment-sec sec-type="comparisons" id="SECID0EFMAE"><title>Comparative notes.</title><p>Based on the similarly derived morphology of the aedeagus (relatively wide and long median lobe, narrow and very long flagellum in internal sac), as well as the similar shape of the male tergite VIII, <italic><tp:taxon-name><tp:taxon-name-part taxon-name-part-type="genus" reg="Asiageodromicus">A.</tp:taxon-name-part><tp:taxon-name-part taxon-name-part-type="species" reg="zhangi">zhangi</tp:taxon-name-part></tp:taxon-name></italic> is most similar to <italic><tp:taxon-name><tp:taxon-name-part taxon-name-part-type="genus" reg="Asiageodromicus">A.</tp:taxon-name-part><tp:taxon-name-part taxon-name-part-type="species" reg="subquadratus">subquadratus</tp:taxon-name-part></tp:taxon-name></italic> (Cheng, Shavrin &amp; Peng, 2020). Externally, <italic><tp:taxon-name><tp:taxon-name-part taxon-name-part-type="genus" reg="Asiageodromicus">A.</tp:taxon-name-part><tp:taxon-name-part taxon-name-part-type="species" reg="zhangi">zhangi</tp:taxon-name-part></tp:taxon-name></italic> differs from <italic><tp:taxon-name><tp:taxon-name-part taxon-name-part-type="genus" reg="Asiageodromicus">A.</tp:taxon-name-part><tp:taxon-name-part taxon-name-part-type="species" reg="subquadratus">subquadratus</tp:taxon-name-part></tp:taxon-name></italic> by shorter elytra, unseparated interocellar depression, smaller tomentose spots in the middle of tergite IV, with no spots on tergite V, and by the posteriorly more broadly concave male sternite VIII. For illustrations of <italic><tp:taxon-name><tp:taxon-name-part taxon-name-part-type="genus" reg="Asiageodromicus">A.</tp:taxon-name-part><tp:taxon-name-part taxon-name-part-type="species" reg="zhangi">zhangi</tp:taxon-name-part></tp:taxon-name></italic> see Figs <xref ref-type="fig" rid="F1">1B</xref>, <xref ref-type="fig" rid="F3">3</xref> and for <italic><tp:taxon-name><tp:taxon-name-part taxon-name-part-type="genus" reg="Asiageodromicus">A.</tp:taxon-name-part><tp:taxon-name-part taxon-name-part-type="species" reg="subquadratus">subquadratus</tp:taxon-name-part></tp:taxon-name></italic> see <xref ref-type="bibr" rid="B1">Cheng et al. (2020</xref>: figs 95, 97–101).</p></tp:treatment-sec><tp:treatment-sec><!--Section generated to contain objects referenced in tp:taxon-treatment.--><fig id="F1" position="float" orientation="portrait"><object-id xmlns:xlink="http://www.w3.org/1999/xlink" content-type="doi" xlink:type="simple">10.3897/zookeys.1241.150872.figure1</object-id><object-id xmlns:xlink="http://www.w3.org/1999/xlink" content-type="arpha" xlink:type="simple">AF86C0BA-1F10-582B-9C46-D704DA2801B1</object-id><label>Figure 1.</label><caption><p>Habitus <bold>A</bold><italic><tp:taxon-name><tp:taxon-name-part taxon-name-part-type="genus" reg="Asiageodromicus">Asiageodromicus</tp:taxon-name-part><tp:taxon-name-part taxon-name-part-type="species" reg="dawai">dawai</tp:taxon-name-part></tp:taxon-name></italic> sp. nov. <bold>B</bold><italic><tp:taxon-name><tp:taxon-name-part taxon-name-part-type="genus" reg="Asiageodromicus">Asiageodromicus</tp:taxon-name-part><tp:taxon-name-part taxon-name-part-type="species" reg="zhangi">zhangi</tp:taxon-name-part></tp:taxon-name></italic> sp. nov. Scale bars: 1.0 mm.</p></caption><graphic xmlns:xlink="http://www.w3.org/1999/xlink" xlink:href="zookeys-1241-083_article-150872__-g001.jpg" position="float" orientation="portrait" xlink:type="simple" id="oo_1350129.jpg"><uri content-type="original_file" xlink:type="simple">https://binary.pensoft.net/fig/1350129</uri></graphic></fig></tp:treatment-sec><ref-list><ref id="B1"><mixed-citation xmlns:xlink="http://www.w3.org/1999/xlink" xlink:type="simple"><person-group><name name-style="western"><surname>Cheng</surname><given-names>ZF</given-names></name><name name-style="western"><surname>Shavrin</surname><given-names>AV</given-names></name><name name-style="western"><surname>Peng</surname><given-names>Z</given-names></name></person-group> (<year>2020</year>) <article-title>New species and records of <italic><tp:taxon-name><tp:taxon-name-part taxon-name-part-type="genus">Geodromicus</tp:taxon-name-part></tp:taxon-name></italic> Redtenbacher, 1857 from China (<tp:taxon-name><tp:taxon-name-part taxon-name-part-type="order">Coleoptera</tp:taxon-name-part></tp:taxon-name>: <tp:taxon-name><tp:taxon-name-part taxon-name-part-type="family">Staphylinidae</tp:taxon-name-part></tp:taxon-name>: <tp:taxon-name><tp:taxon-name-part taxon-name-part-type="subfamily">Omaliinae</tp:taxon-name-part></tp:taxon-name>: <tp:taxon-name><tp:taxon-name-part taxon-name-part-type="tribe">Anthophagini</tp:taxon-name-part></tp:taxon-name>).</article-title><source>Zootaxa</source><volume>4789</volume>(<issue>1</issue>): <fpage>132</fpage>–<lpage>170</lpage>. <ext-link xlink:href="10.11646/zootaxa.4789.1.4" ext-link-type="doi" xlink:type="simple">https://doi.org/10.11646/zootaxa.4789.1.4</ext-link></mixed-citation></ref></ref-list></tp:taxon-treatment>
