# Supplementary material for: ﻿Two new species and additional records of the genus Asiageodromicus Shavrin, 2024 from Xizang, southwest China (Coleoptera, Staphylinidae, Omaliinae)
Source: Zookeys. 2025 Jun 11;1241:83–91. doi: 10.3897/zookeys.1241.150872 (PMC12177511; doi:10.3897/zookeys.1241.150872)
Supplement: XML Treatment for Asiageodromicus namucuoicus [file zookeys.1241.150872-treatment3.xml]

<!DOCTYPE tp:taxon-treatment
  PUBLIC "-//TaxonX//DTD Taxonomic Treatment Publishing DTD v0 20100105//EN" "tax-treatment-NSO.dtd">
<tp:taxon-treatment xmlns:tp="http://www.plazi.org/taxpub"><tp:treatment-meta><kwd-group><label>Taxon classification</label><kwd>
              <named-content content-type="kingdom">Animalia</named-content>
            </kwd><kwd>
              <named-content content-type="order">Coleoptera</named-content>
            </kwd><kwd>
              <named-content content-type="family">Staphylinidae</named-content>
            </kwd></kwd-group><mixed-citation publication-type="journal"><person-group><name><surname>Yang</surname><given-names>Yi</given-names></name><name><surname>Danzeng</surname><given-names>Nima</given-names></name><name><surname>Peng</surname><given-names>Zhong</given-names></name></person-group><article-title>﻿Two new species and additional records of the genus <italic><tp:taxon-name><tp:taxon-name-part taxon-name-part-type="genus" reg="Asiageodromicus">Asiageodromicus</tp:taxon-name-part></tp:taxon-name></italic> Shavrin, 2024 from Xizang, southwest China (<tp:taxon-name><tp:taxon-name-part taxon-name-part-type="order">Coleoptera</tp:taxon-name-part></tp:taxon-name>, <tp:taxon-name><tp:taxon-name-part taxon-name-part-type="family">Staphylinidae</tp:taxon-name-part></tp:taxon-name>, <tp:taxon-name><tp:taxon-name-part taxon-name-part-type="subfamily">Omaliinae</tp:taxon-name-part></tp:taxon-name>)</article-title><source>Zookeys</source><day>11</day><month>06</month><year>2025</year><volume>1241</volume><fpage>83</fpage><lpage>91</lpage><pub-id pub-id-type="doi">10.3897/zookeys.1241.150872</pub-id></mixed-citation></tp:treatment-meta><tp:nomenclature><label>﻿</label><tp:taxon-name>
            <object-id xmlns:xlink="http://www.w3.org/1999/xlink" content-type="arpha" xlink:type="simple">8DA1B410-3919-5914-B47B-0C2FE8FB7020</object-id>
            <tp:taxon-name-part taxon-name-part-type="genus" reg="Asiageodromicus">Asiageodromicus</tp:taxon-name-part>
            <tp:taxon-name-part taxon-name-part-type="species" reg="namucuoicus">namucuoicus</tp:taxon-name-part>
          </tp:taxon-name><tp:taxon-authority>(Cheng &amp; Peng, 2020)</tp:taxon-authority></tp:nomenclature><tp:treatment-sec sec-type="material" id="SECID0E4PAE"><title>Material examined.</title><p>China – <bold>Xizang</bold> • 1 ♀; Dangxiong Co., near Namucuo Lake, alt. 4700 m, 02.VIII.2022, Peng, Yin &amp; Zhang leg; <abbrev xmlns:xlink="http://www.w3.org/1999/xlink" content-type="institution" xlink:title="Insect Collection of Shanghai Normal University, Shanghai, China" id="ABBRID0EFQAE" xlink:type="simple">SNUC</abbrev>.</p></tp:treatment-sec><tp:treatment-sec sec-type="comments" id="SECID0EKQAE"><title>Comment.</title><p>The original description of <italic><tp:taxon-name><tp:taxon-name-part taxon-name-part-type="genus" reg="Asiageodromicus">Asiageodromicus</tp:taxon-name-part><tp:taxon-name-part taxon-name-part-type="species" reg="namucuoicus">namucuoicus</tp:taxon-name-part></tp:taxon-name></italic> Cheng &amp; Peng, 2020 is based on six type specimens from “China: Xizang A. R., Lasa City, Dangxiong County, near Namucuo Lake” (<xref ref-type="bibr" rid="B1">Cheng et al. 2020</xref>). For illustrations of the male sexual characters see <xref ref-type="bibr" rid="B1">Cheng et al. (2020</xref>: figs 57, 59–63).</p><sec sec-type="﻿Key to the Chinese species of genus Asiageodromicus Shavrin, 2024" id="SECID0EDRAE"><title>﻿Key to the Chinese species of genus <italic><tp:taxon-name><tp:taxon-name-part taxon-name-part-type="genus" reg="Asiageodromicus">Asiageodromicus</tp:taxon-name-part></tp:taxon-name></italic> Shavrin, 2024</title><table-wrap content-type="key" position="anchor" orientation="portrait"><table id="TID0EKNAC" rules="all"><tbody><tr><td rowspan="1" colspan="1">1</td><td rowspan="1" colspan="1">Elytra short, markedly less than twice as long as pronotum</td><td rowspan="1" colspan="1">
                      <bold>2</bold>
                    </td></tr><tr><td rowspan="1" colspan="1">–</td><td rowspan="1" colspan="1">Elytra longer, twice or more than twice as long as pronotum</td><td rowspan="1" colspan="1">
                      <bold>4</bold>
                    </td></tr><tr><td rowspan="1" colspan="1">2</td><td rowspan="1" colspan="1">Body reddish-brown to brown. Head 1.2 times as wide as long. Apical margin of male sternite VIII slightly sinuate. China (Xizang)</td><td rowspan="1" colspan="1">
                      <bold><italic><tp:taxon-name><tp:taxon-name-part taxon-name-part-type="genus" reg="Asiageodromicus">A.</tp:taxon-name-part><tp:taxon-name-part taxon-name-part-type="species" reg="namucuoicus">namucuoicus</tp:taxon-name-part></tp:taxon-name></italic> (Cheng &amp; Peng, 2020)</bold>
                    </td></tr><tr><td rowspan="1" colspan="1">–</td><td rowspan="1" colspan="1">Body blackish-brown. Head 1.5–1.8 times as wide as long. Apical margin of male sternite VIII broadly concave</td><td rowspan="1" colspan="1">
                      <bold>3</bold>
                    </td></tr><tr><td rowspan="1" colspan="1">3</td><td rowspan="1" colspan="1">Pronotum narrower (<abbrev xmlns:xlink="http://www.w3.org/1999/xlink" xlink:title="maximum width of pronotum" id="ABBRID0E6TAE" xlink:type="simple">PWmax</abbrev>: 1.20–1.33). Aedeagus shorter (<abbrev xmlns:xlink="http://www.w3.org/1999/xlink" xlink:title="length of aedeagus" id="ABBRID0EDUAE" xlink:type="simple">AedL</abbrev>: 1.23–1.27), with narrow median lobe. China (Xizang)</td><td rowspan="1" colspan="1">
                      <bold><italic><tp:taxon-name><tp:taxon-name-part taxon-name-part-type="genus" reg="Asiageodromicus">A.</tp:taxon-name-part><tp:taxon-name-part taxon-name-part-type="species" reg="dawai">dawai</tp:taxon-name-part></tp:taxon-name></italic> sp. nov.</bold>
                    </td></tr><tr><td rowspan="1" colspan="1">–</td><td rowspan="1" colspan="1">Pronotum wider (<abbrev xmlns:xlink="http://www.w3.org/1999/xlink" xlink:title="maximum width of pronotum" id="ABBRID0EBVAE" xlink:type="simple">PWmax</abbrev>: 1.43–1.58). Aedeagus longer (<abbrev xmlns:xlink="http://www.w3.org/1999/xlink" xlink:title="length of aedeagus" id="ABBRID0EFVAE" xlink:type="simple">AedL</abbrev>: 1.35–1.37), with moderately wide median lobe. China (Xizang)</td><td rowspan="1" colspan="1">
                      <bold><italic><tp:taxon-name><tp:taxon-name-part taxon-name-part-type="genus" reg="Asiageodromicus">A.</tp:taxon-name-part><tp:taxon-name-part taxon-name-part-type="species" reg="zhangi">zhangi</tp:taxon-name-part></tp:taxon-name></italic> sp. nov.</bold>
                    </td></tr><tr><td rowspan="1" colspan="1">4</td><td rowspan="1" colspan="1">Head 1.2 times as wide as long. Antennae shorter (<abbrev xmlns:xlink="http://www.w3.org/1999/xlink" xlink:title="length of antenna" id="ABBRID0EDWAE" xlink:type="simple">AL</abbrev>: 3.40). China (Xizang)</td><td rowspan="1" colspan="1">
                      <bold><italic><tp:taxon-name><tp:taxon-name-part taxon-name-part-type="genus" reg="Asiageodromicus">A.</tp:taxon-name-part><tp:taxon-name-part taxon-name-part-type="species" reg="subquadratus">subquadratus</tp:taxon-name-part></tp:taxon-name></italic> (Cheng, Shavrin &amp; Peng, 2020)</bold>
                    </td></tr><tr><td rowspan="1" colspan="1">–</td><td rowspan="1" colspan="1">Head 1.6–1.9 times as wide as long. Antennae longer (Al ≥ 3.50). China (Sichuan, Yunnan)</td><td rowspan="1" colspan="1">
                      <bold><italic><tp:taxon-name><tp:taxon-name-part taxon-name-part-type="genus" reg="Asiageodromicus">A.</tp:taxon-name-part><tp:taxon-name-part taxon-name-part-type="species" reg="amplissimus">amplissimus</tp:taxon-name-part></tp:taxon-name></italic> (Shavrin, 2019)</bold>
                    </td></tr></tbody></table></table-wrap></sec></tp:treatment-sec><ref-list><ref id="B1"><mixed-citation xmlns:xlink="http://www.w3.org/1999/xlink" xlink:type="simple"><person-group><name name-style="western"><surname>Cheng</surname><given-names>ZF</given-names></name><name name-style="western"><surname>Shavrin</surname><given-names>AV</given-names></name><name name-style="western"><surname>Peng</surname><given-names>Z</given-names></name></person-group> (<year>2020</year>) <article-title>New species and records of <italic><tp:taxon-name><tp:taxon-name-part taxon-name-part-type="genus">Geodromicus</tp:taxon-name-part></tp:taxon-name></italic> Redtenbacher, 1857 from China (<tp:taxon-name><tp:taxon-name-part taxon-name-part-type="order">Coleoptera</tp:taxon-name-part></tp:taxon-name>: <tp:taxon-name><tp:taxon-name-part taxon-name-part-type="family">Staphylinidae</tp:taxon-name-part></tp:taxon-name>: <tp:taxon-name><tp:taxon-name-part taxon-name-part-type="subfamily">Omaliinae</tp:taxon-name-part></tp:taxon-name>: <tp:taxon-name><tp:taxon-name-part taxon-name-part-type="tribe">Anthophagini</tp:taxon-name-part></tp:taxon-name>).</article-title><source>Zootaxa</source><volume>4789</volume>(<issue>1</issue>): <fpage>132</fpage>–<lpage>170</lpage>. <ext-link xlink:href="10.11646/zootaxa.4789.1.4" ext-link-type="doi" xlink:type="simple">https://doi.org/10.11646/zootaxa.4789.1.4</ext-link></mixed-citation></ref></ref-list></tp:taxon-treatment>
